# Supplementary material for: Exploring Sugary Drink Consumption and Perceptions among Primary-School-Aged Children and Parents in Australia
Source: Nutrients. 2024 Sep 30;16(19):3320. doi: 10.3390/nu16193320 (PMC11478532; doi:10.3390/nu16193320)
Supplement: Supplementary file 1 [file nutrients-16-03320-s001.zip]

Archive with 1 entries (1 files):
- nutrients-3163209-supplementary.pdf
